# Supplementary material for: Engineered Adoptive T-Cell Therapies for Breast Cancer: Current Progress, Challenges, and Potential
Source: Cancers (Basel). 2023 Dec 26;16(1):124. doi: 10.3390/cancers16010124 (PMC10778447; doi:10.3390/cancers16010124)
Supplement: Supplementary file 1 [file cancers-16-00124-s001.zip]

Archive with 1 entries (1 files):
- cancers-2782851-supplementary.xlsx
