# Supplementary material for: Engineered Adoptive T-Cell Therapies for Breast Cancer: Current Progress, Challenges, and Potential
Source: Cancers (Basel). 2023 Dec 26;16(1):124. doi: 10.3390/cancers16010124 (PMC10778447; doi:10.3390/cancers16010124)
Supplement: Supplementary file 1 [file cancers-16-00124-s001.zip › cancers-2782851-supplementary.xlsx]

## Sheet: Supplementary Table S1
NCT Number	Year Started	Title	E-ACT	Autologous/Allogeneic	Target Antigen	Costimulatory Domain	Antigen Class	Restricting HLA	Combination/Specifications	Lymphodepletion	Status	Study Results	Conditions	Interventions	Outcome Measures	Sponsor	Collaborators	Sex	Age	Phases	Enrollment	Funder Type	Study Designs	Start Date	Primary Completion Date	Completion Date	First Posted	Results First Posted	Last Update Posted	Locations	Country	Study URL
NCT01837602	2013	cMet CAR RNA T cells Targeting Breast Cancer	CAR-T	Autologous	c-Met	41BB	TAA (overexpression)	N/A		Not Specified	Completed	Has Results	Breast cancer specific	Biological: cMet RNA CAR T cells	Safety	University of Pennsylvania		All	Adult, Older Adult	Phase I	6	Other	Allocation: N/A | Intervention Model: Single Group Assignment | Masking: None (Open Label) | Primary Purpose: Treatment	2013-04		2018-08-13	2013-04-23		2023-06-22	Abramson Cancer Center of the University of Pennsylvania, Philadelphia, Pennsylvania, 19104, United States	United States	https://beta.clinicaltrials.gov/study/NCT01837602
NCT01967823	2013	T Cell Receptor Immunotherapy Targeting NY-ESO-1 for Patients With NY-ESO-1 Expressing Cancer	TCR-T	Autologous	NY-ESO-1	N/A	CGA	HLA-A*02:01		Yes	Completed	Has Results	Includes other solid tumors	Biological: Anti-NY ESO-1 mTCR PBL | Drug: Aldesleukin	Response | Percentage of TCR in CD3+ cells	National Cancer Institute (NCI)		All	Child, Adult, Older Adult	Phase II	11	Nih	Allocation: N/A | Intervention Model: Single Group Assignment | Masking: None (Open Label) | Primary Purpose: Treatment	2013-10-24	2020-04-06	2020-04-06	2013-10-23	2021-03-24	2021-03-24	National Institutes of Health Clinical Center, 9000 Rockville Pike, Bethesda, Maryland, 20892, United States	United States	https://beta.clinicaltrials.gov/study/NCT01967823
NCT02349724	2014	A Clinical Research of CAR T Cells Targeting CEA Positive Cancer	CAR-T	Autologous	CEA	CD28	CGA	N/A		Not Specified	Unknown	No Results Available	Includes other solid tumors	Biological: Anti-CEA-CAR T	Safety	Southwest Hospital, China		All	Adult, Older Adult	Phase I	75	Other	Allocation: Non-Randomized | Intervention Model: Single Group Assignment | Masking: None (Open Label) | Primary Purpose: Treatment	2014-12-01	2018-12-01		2015-01-29		2017-04-25	Southwest Hospital of Third Millitary Medical University, Chongqing, Chongqing, 400000, China	China	https://beta.clinicaltrials.gov/study/NCT02349724
NCT02111850	2014	T Cell Receptor Immunotherapy Targeting MAGE-A3 for Patients With Metastatic Cancer Who Are HLA-DP0401 Positive	TCR-T	Autologous	MAGE-A3	N/A	CGA	HLA-DP*04:01, HLA-DP*04:02	Aldesleukin	Yes	Completed	Has Results	Includes other solid tumors	Biological: Anti-MAGE-A3-DP4 T Cell Receptor (TCR) Peripheral Blood Lymphocytes (PBL) | Drug: Aldesleukin	MTD | Objective Tumor Regression | Safety	National Cancer Institute (NCI)		All	Adult, Older Adult	Phase I | Phase II	21	Nih	Allocation: Non-Randomized | Intervention Model: Sequential Assignment | Masking: None (Open Label) | Primary Purpose: Treatment	2014-02-07	2021-03-24	2021-03-24	2014-04-11	2022-03-29	2022-03-29	National Institutes of Health Clinical Center, 9000 Rockville Pike, Bethesda, Maryland, 20892, United States	United States	https://beta.clinicaltrials.gov/study/NCT02111850
NCT02153905	2014	T Cell Receptor Immunotherapy Targeting MAGE-A3 for Patients With Metastatic Cancer Who Are HLA-A*01 Positive	TCR-T	Autologous	MAGE-A3	N/A	CGA	HLA-A*01	Aldesleukin	Yes	Terminated	Has Results	Includes other solid tumors	Drug: Aldesleukin | Biological: Anti-MAGE-A3 human leukocyte antigen serotype within HLA-A A serotype group (HLA-A* 01)-restricted T-cell receptor (TCR)	MTD | Objective Tumor Regression | Safety	National Cancer Institute (NCI)		All	Adult, Older Adult	Phase I | Phase II	3	Nih	Allocation: Non-Randomized | Intervention Model: Sequential Assignment | Masking: None (Open Label) | Primary Purpose: Treatment	2014-07-03	2018-09-10	2018-09-10	2014-06-03	2019-06-05	2019-06-17	National Institutes of Health Clinical Center, 9000 Rockville Pike, Bethesda, Maryland, 20892, United States	United States	https://beta.clinicaltrials.gov/study/NCT02153905
NCT02457650	2015	T Cell Receptor-transduced T Cells Targeting NY-ESO-1 for Treatment of Patients With NY-ESO-1- Expressing Malignancies	TCR-T	Autologous	NY-ESO-1	N/A	CGA	HLA-A*02		Yes	Unknown	No Results Available	Includes other solid tumors	Biological: Anti-NY ESO-1 TCR-transduced T cells	Safety |Clinical Response	Shenzhen Second People's Hospital	Shenzhen Institute for Innovation and Translational Medicine	All	Child, Adult, Older Adult	Phase I	36	Other	Allocation: N/A | Intervention Model: Single Group Assignment | Masking: None (Open Label) | Primary Purpose: Treatment	2015-04-01	2019-12-01	2019-12-01	2015-05-29		2016-08-03	Shenzhen Second People's Hospital, The First Affiliated Hospital of Shenzhen University, Shenzhen, Guangdong, 518035, China	China	https://beta.clinicaltrials.gov/study/NCT02457650
NCT02541370	2015	Treatment of Relapsed and/or Chemotherapy Refractory Advanced Malignancies by CART133	CAR-T	Autologous	CD133	41BB	TAA (overexpression)	N/A		Not Specified	Completed	Has Results	Includes other solid tumors and hematological malignancies	Biological: anti-CD133-CAR vector-transduced T cells	Safety	Chinese PLA General Hospital		All	Adult, Older Adult	Phase I | Phase II	20	Other	Allocation: N/A | Intervention Model: Single Group Assignment | Masking: None (Open Label) | Primary Purpose: Treatment	2015-06-01		2019-06-01	2015-09-04		2019-12-17	Biotherapeutic Department and Pediatrics Department of Chinese PLA General Hospital, Beijing, Beijing, 100853, China	China	https://beta.clinicaltrials.gov/study/NCT02541370
NCT02547961	2015	Chimeric Antigen Receptor-Modified T Cells for Breast Cancer	CAR-T	Autologous	HER2	CD28	TAA (overexpression)	N/A		Yes	Withdrawn	No Results Available	Breast cancer specific	Biological: HER-2-targeting CAR T Cells infusion	Safety | Tumor Load | PFS | OS	Fuda Cancer Hospital, Guangzhou		Female	Adult, Older Adult	Phase I | Phase II	0	Other	Allocation: Randomized | Intervention Model: Parallel Assignment | Masking: None (Open Label) | Primary Purpose: Treatment	2015-09-01	2016-08-15	2016-08-15	2015-09-14		2020-07-16	Central laboratory in Fuda cancer hospital, Guangzhou, Guangdong, 510000, China	China	https://beta.clinicaltrials.gov/study/NCT02547961
NCT02580747	2015	Treatment of Relapsed and/or Chemotherapy Refractory Advanced Malignancies by CART-meso	CAR-T	Autologous	Mesothelin	Not Specified	TAA (overexpression)	N/A		Not Specified	Unknown	No Results Available	Includes other solid tumors	Biological: anti-meso-CAR vector transduced T cells	Safety	Chinese PLA General Hospital		All	Adult, Older Adult	Phase I	20	Other	Allocation: N/A | Intervention Model: Single Group Assignment | Masking: None (Open Label) | Primary Purpose: Treatment	2015-10-01	2017-11-01		2015-10-20		2015-10-20	Biotherapeutic Department and Pediatrics Department of Chinese PLA General Hospital, Beijing, Beijing, 100853, China	China	https://beta.clinicaltrials.gov/study/NCT02580747
NCT02587689	2015	Phase I/II Study of Anti-Mucin1 (MUC1) CAR T Cells for Patients with MUC1+ Advanced Refractory Solid Tumor	CAR-T	Autologous	MUC1	CD28 and 41BB	TAA (overexpression)	N/A		Not Specified	Unknown	No Results Available	Includes other solid tumors	Biological: anti-MUC1 CAR T Cells	Safety	PersonGen BioTherapeutics (Suzhou) Co., Ltd.	The First People's Hospital of Hefei | Hefei Binhu Hospital	All	Adult, Older Adult	Phase I | Phase II	20	Industry	Allocation: N/A | Intervention Model: Single Group Assignment | Masking: None (Open Label) | Primary Purpose: Treatment	2015-10-01	2017-10-01		2015-10-27		2016-12-05	PersonGen Biomedicine (Suzhou) Co., Ltd., Suzhou, Jiangsu, 215123, China	China	https://beta.clinicaltrials.gov/study/NCT02587689
NCT02414269	2015	Malignant Pleural Disease Treated With Autologous T Cells Genetically Engineered to Target the Cancer-Cell Surface Antigen Mesothelin	CAR-T	Autologous	Mesothelin	CD28	TAA (overexpression)	N/A		Yes	Active, Not Recruiting	No Results Available	Includes other solid tumors	Genetic: iCasp9M28z T cell infusions | Drug: pembrolizumab	Safety | Clinical Benefit Rate (CR, PR, SD)	Memorial Sloan Kettering Cancer Center	Bellicum Pharmaceuticals | United States Department of Defense	All	Adult, Older Adult	Phase I | Phase II	113	Other	Allocation: Non-Randomized | Intervention Model: Parallel Assignment | Masking: None (Open Label) | Primary Purpose: Treatment	2015-05	2024-04-30		2015-04-10		2023-07-05	Memorial Sloan Kettering Basking Ridge (Consent and Follow-Up), Basking Ridge, New Jersey, United States|Memorial Sloan Kettering Monmouth (Consent and Follow-Up), Middletown, New Jersey, 07748, United States|Memorial Sloan Kettering Bergen (Consent and Follow-Up), Montvale, New Jersey, 07645, United States|Memorial Sloan Kettering Commack (Consent and Follow-Up), Commack, New York, United States…	United States	https://beta.clinicaltrials.gov/study/NCT02414269
NCT02366546	2015	Investigator Initiated Phase I Study of TBI-1301	TCR-T	Autologous	NY-ESO-1	N/A	CGA	HLA-A*02:01, HLA-A*02:06		Yes	Unknown	No Results Available	Includes other solid tumors	Drug: TBI-1301 (NY-ESO-1-specific TCR gene transduced T lymphocytes)	Safety | TCR-T cell expansion	Mie University	Takara Bio Inc. | Shionogi | Fiverings Co., Ltd. | Statcom Co. Ltd.	All	Adult, Older Adult	Phase I	9	Other	Allocation: Non-Randomized | Intervention Model: Single Group Assignment | Masking: None (Open Label) | Primary Purpose: Treatment	2015-03-01	2018-09-01		2015-02-19		2018-10-24	Mie University, Tsu, Mie, Japan	Japan	https://beta.clinicaltrials.gov/study/NCT02366546
NCT02713984	2016	A Clinical Research of CAR T Cells Targeting HER2 Positive Cancer	CAR-T	Autologous	HER2	Not Specified	TAA (overexpression)	N/A		Not Specified	Withdrawn	No Results Available	Includes other solid tumors	Biological: Anti-HER2 CAR-T	Safety	Zhi Yang		All	Adult, Older Adult	Phase I | Phase II	0	Other	Allocation: N/A | Intervention Model: Single Group Assignment | Masking: None (Open Label) | Primary Purpose: Treatment	2016-03-01	2019-07-01		2016-03-21		2020-03-19	Southwest Hospital of Third Millitary Medical University, Chongqing, Chongqing, 400000, China	China	https://beta.clinicaltrials.gov/study/NCT02713984
NCT02839954	2016	CAR-pNK Cell Immunotherapy in MUC1 Positive Relapsed or Refractory Solid Tumor	CAR-NK	Autologous	MUC1	Not Specified	TAA (overexpression)	N/A		Not Specified	Unknown	No Results Available	Includes other solid tumors	Biological: anti-MUC1 CAR-pNK cells	Safety	PersonGen BioTherapeutics (Suzhou) Co., Ltd.	The First People's Hospital of Hefei | Hefei Binhu Hospital	All	Adult, Older Adult	Phase I | Phase II	10	Industry	Allocation: N/A | Intervention Model: Single Group Assignment | Masking: None (Open Label) | Primary Purpose: Treatment	2016-07-01	2017-07-01		2016-07-21		2016-12-06	PersonGen BioTherapeutics (Suzhou) Co., Ltd., Suzhou, Jiangsu, 215123, China	China	https://beta.clinicaltrials.gov/study/NCT02839954
NCT02915445	2016	EpCAM CAR-T for Treatment of Advanced Solid Tumors	CAR-T	Autologous	EpCAM	CD28 and 41BB	TAA (overexpression)	N/A		Yes	Recruiting	No Results Available	Includes other solid tumors	Biological: EpCAM CAR-T cells	Safety	Sichuan University		All	Adult, Older Adult	Phase I	30	Other	Allocation: N/A | Intervention Model: Single Group Assignment | Masking: None (Open Label) | Primary Purpose: Treatment	2016-07-01	2023-07-01		2016-09-27		2022-10-12	West China Hospital, Sichuan University, Chengdu, Sichuan, 610041, China	China	https://beta.clinicaltrials.gov/study/NCT02915445
NCT02706392	2016	Genetically Modified T-Cell Therapy in Treating Patients with Advanced ROR1+ Malignancies	CAR-T	Autologous	ROR1	41BB	TAA (overexpression)	N/A		Yes	Terminated	Has Results	Includes other solid tumors and hematological malignancies	Other: Laboratory Biomarker Analysis | Biological: ROR1 CAR-specific Autologous T-lymphocytes	Safety	Fred Hutchinson Cancer Center	National Cancer Institute (NCI)	All	Adult, Older Adult	Phase I	21	Other	Allocation: N/A | Intervention Model: Single Group Assignment | Masking: None (Open Label) | Primary Purpose: Treatment	2016-03-16	2021-05-17	2021-09-28	2016-03-11	2022-08-31	2022-08-31	Fred Hutch/University of Washington Cancer Consortium, Seattle, Washington, 98109, United States	United States	https://beta.clinicaltrials.gov/study/NCT02706392
NCT02792114	2016	T-Cell Therapy for Advanced Breast Cancer	CAR-T	Autologous	Mesothelin	CD28	TAA (overexpression)	N/A	AP1903	Yes	Active, Not Recruiting	No Results Available	Breast cancer specific	Biological: Mesothelin-targeted T cells | Drug: AP1903	MTD	Memorial Sloan Kettering Cancer Center	United States Department of Defense	Female	Adult, Older Adult	Phase I	186	Other	Allocation: N/A | Intervention Model: Single Group Assignment | Masking: None (Open Label) | Primary Purpose: Treatment	2016-06	2023-06-01		2016-06-07		2023-07-03	Memorial Sloan Kettering Cancer Center (Consent and follow-up only), Basking Ridge, New Jersey, United States|Memorial Sloan Kettering Monmouth (Consent and follow-up only), Middletown, New Jersey, 07748, United States|Memorial Sloan Kettering Bergen (Consent and follow-up only), Montvale, New Jersey, 07645, United States|Memorial Sloan Kettering Cancer Center at Commack (Consent and follow-up on…	United States	https://beta.clinicaltrials.gov/study/NCT02792114
NCT03060356	2016	Autologous T Cells Expressing MET scFv CAR (RNA CART-cMET)	CAR-T	Autologous	c-Met	41BB	TAA (overexpression)	N/A		No	Terminated	No Results Available	Includes other solid tumors	Biological: T cells modified with RNA anti-cMET CAR	Safety	University of Pennsylvania		All	Adult, Older Adult	Early Phase I	77	Other	Allocation: Non-Randomized | Intervention Model: Parallel Assignment | Masking: None (Open Label) | Primary Purpose: Treatment	2016-12-21		2020-03-27	2017-02-23		2023-06-22	University of Pennsylvania, Philadelphia, Pennsylvania, 19104, United States	United States	https://beta.clinicaltrials.gov/study/NCT03060356
NCT03159585	2017	To Evaluate the Efficacy of NY-ESO-1-specific T Cell Receptor Affinity Enhancing Specific T Cell in Solid Tumors	TCR-T	Autologous	NY-ESO-1	N/A	CGA	HLA-A*02:01		Yes	Completed	No Results Available	Includes other solid tumors	Drug: TAEST16001	Safety	Zhujiang Hospital	Xiangxue Life Science Research Center | Guangdong Xiangxue Precision Medical Technology Co., Ltd. | Xiangxue Pharmaceutical	All	Adult, Older Adult	Phase I	6	Other	Allocation: N/A | Intervention Model: Single Group Assignment | Masking: None (Open Label) | Primary Purpose: Treatment	2017-04-14	2019-06-04	2019-06-04	2017-05-18		2020-01-22	Zhujiang Hospital of Southern Mediacl University, Guangzhou, Guang Dong, 510282, China	China	https://beta.clinicaltrials.gov/study/NCT03159585
NCT02830724	2017	Administering Peripheral Blood Lymphocytes Transduced With a CD70-Binding Chimeric Antigen Receptor to People with CD70 Expressing Cancers	CAR-T	Autologous	CD70	41BB	TAA (overexpression)	N/A	Aldesleukin	Yes	Recruiting	No Results Available	Includes other solid tumors	Drug: Aldesleukin | Biological: Anti-hCD70 CAR transduced PBL	Safety | Response Rate	National Cancer Institute (NCI)		All	Adult, Older Adult	Phase I | Phase II	124	Nih	Allocation: Non-Randomized | Intervention Model: Sequential Assignment | Masking: None (Open Label) | Primary Purpose: Treatment	2017-04-06	2027-01-01		2016-07-13		2023-07-20	National Institutes of Health Clinical Center, Bethesda, Maryland, 20892, United States	United States	https://beta.clinicaltrials.gov/study/NCT02830724
NCT03412877	2018	Administration of Autologous T-Cells Genetically Engineered to Express T-Cell Receptors Reactive Against Neoantigens in People With Metastatic Cancer	TCR-T	Autologous	Neoantigen	N/A	Neoantigen	Not Specified	Aldesleukin | Pembrolizumab (KEYTRUDA)	Yes	Recruiting	No Results Available	Includes other solid tumors	Drig: Aldesleukin | Biological: Individual Patient TCR-Transduced PBL | Drug: Pembrolizumab (KEYTRUDA)	Response Rate	National Cancer Institute (NCI)		All	Adult, Older Adult	Phase II	270	Nih	Allocation: Non-Randomized | Intervention Model: Parallel Assignment | Masking: None (Open Label) | Primary Purpose: Treatment	2018-09-06	2027-03-23		2018-01-29		2023-04-11	National Institutes of Health Clinical Center, Bethesda, Maryland, 20892, United States	United States	https://beta.clinicaltrials.gov/study/NCT03412877
NCT03682744	2018	CAR-T Intraperitoneal Infusions for CEA-Expressing Adenocarcinoma Peritoneal Metastases or Malignant Ascites (IPC)	CAR-T	Autologous	CEA	CD28	CGA	N/A	Intraperitoneal Administration	Not Specified	Withdrawn	No Results Available	Includes other solid tumors	Biological: anti-CEA CAR-T cells	Safety | MTD	Sorrento Therapeutics, Inc.		All	Adult, Older Adult	Phase I	0	Industry	Allocation: N/A | Intervention Model: Single Group Assignment | Masking: None (Open Label) | Primary Purpose: Treatment	2018-09-13	2020-12-01		2018-09-25		2022-04-06	Rutgers Cancer Institute of New Jersey, New Brunswick, New Jersey, 08901, United States|Roger Williams Medical Center, Providence, Rhode Island, 02908, United States	United States	https://beta.clinicaltrials.gov/study/NCT03682744
NCT03696030	2018	HER2-CAR T Cells in Treating Patients With Recurrent Brain or Leptomeningeal Metastases	CAR-T	Autologous	HER2	41BB	TAA (overexpression)	N/A	Intraventricular Administration	Not Specified	Recruiting	No Results Available	Includes other solid tumors	Biological: Chimeric Antigen Receptor T-Cell Therapy	Safety	City of Hope Medical Center	National Cancer Institute (NCI) | California Institute for Regenerative Medicine (CIRM)	All	Adult, Older Adult	Phase I	39	Other	Allocation: Non-Randomized | Intervention Model: Single Group Assignment | Masking: None (Open Label) | Primary Purpose: Treatment	2018-08-31	2023-08-31		2018-10-04		2022-09-16	City of Hope Medical Center, Duarte, California, 91010, United States	United States	https://beta.clinicaltrials.gov/study/NCT03696030
NCT05812326	2019	PD-1 Knockout Anti-MUC1 CAR-T Cells in the Treatment of Advanced Breast Cancer	CAR-T	Autologous	MUC1	CD28	TAA (overexpression)	N/A	PD-1 knockout	Not Specified	Completed	No Results Available	Breast cancer specific	Drug: AJMUC1 - PD-1 gene knockout anti-MUC1 CAR-T cells	Safety | CAR-T Expansion	Sun Yat-Sen Memorial Hospital of Sun Yat-Sen University	Guangzhou Anjie Biomedical Technology Co., Ltd.	All	Adult, Older Adult	Phase I | Phase II	15	Other	Allocation: N/A | Intervention Model: Sequential Assignment | Masking: None (Open Label) | Primary Purpose: Treatment	2019-05-17	2022-11-16	2022-11-16	2023-04-13		2023-04-13	Sun Yat-sen Memorial Hospital of Sun Yat-sen University, Guangzhou, Guangdong, 510120, China	China	https://beta.clinicaltrials.gov/study/NCT05812326
NCT04107142	2019	Haplo / Allogeneic NKG2DL-targeting Chimeric Antigen Receptor-grafted γδ T Cells for Relapsed or Refractory Solid Tumour	CAR-γδ T cells	Allogeneic	NKG2DL	N/A	TAA (overexpression)	N/A		Not Specified	Unknown	No Results Available	Includes other solid tumors	Biological: Adoptive Cell Transfer of NKG2DL-targeting Chimeric Antigen Receptor-grafted Gamma Delta T cell	Safety | Clinical Response | PFS	CytoMed Therapeutics Pte Ltd		All	Adult, Older Adult	Phase I	10	Industry	Allocation: N/A | Intervention Model: Sequential Assignment|Masking: None (Open Label) | Primary Purpose: Other	2019-12-01	2020-09-01	2021-03-01	2019-09-27		2019-09-27	Landmark Medical Centre, Johor Bahru, Johor, 80000, Malaysia	Malaysia	https://beta.clinicaltrials.gov/study/NCT04107142
NCT03635632	2019	C7R-GD2.CART Cells for Patients With Relapsed or Refractory Neuroblastoma and Other GD2 Positive Cancers (GAIL-N)	CAR-T	Autologous	GD2	41BB	TAA (overexpression)	N/A		No	Recruiting	No Results Available	Includes other solid tumors	Genetic: C7R-GD2.CART cells	MTD	Baylor College of Medicine	Center for Cell and Gene Therapy, Baylor College of Medicine | The Methodist Hospital Research Institute | Cancer Prevention Research Institute of Texas	All	Child, Adult, Older Adult	Phase I	94	Other	Allocation: Non-Randomized | Intervention Model: Single Group Assignment | Masking: None (Open Label) | Primary Purpose: Treatment	2019-04-23	2023-06-01		2018-08-17		2023-03-23	Houston Methodist Hospital, Houston, Texas, 77030, United States|Texas Children's Hospital, Houston, Texas, 77030, United States	United States	https://beta.clinicaltrials.gov/study/NCT03635632
NCT03680560	2019	Study of ACTR T Cell Product in Combination With Trastuzumab in Subjects With HER2-Positive Advanced Solid Tumor Cancers	CAR-T	Autologous	HER2	CD28 or 41BB	TAA (overexpression)	N/A	Trastuzumab	Yes	Terminated	No Results Available	Includes other solid tumors	Biological: ACTR T Cell Product | Drug: Trastuzumab	Safety	Cogent Biosciences, Inc.		All	Adult, Older Adult	Phase I	6	Industry	Allocation: N/A | Intervention Model: Single Group Assignment | Masking: None (Open Label) | Primary Purpose: Treatment	2019-03-13	2020-03-12	2020-03-12	2018-09-21		2020-03-31	Yale Smilow Cancer Hospital, New Haven, Connecticut, 06511, United States|Miami University Cancer Center, Miami, Florida, 33136, United States|The Ohio State University, Columbus, Ohio, 43210, United States|Sarah Cannon Research Institute/Tennessee Oncology, PLLC, Nashville, Tennessee, 37203, United States|Baylor Scott & White Medical Center, Dallas, Texas, 75201, United States|MD Anderson Cancer…	United States	https://beta.clinicaltrials.gov/study/NCT03680560
NCT03970382	2019	A Study of Gene Edited Autologous Neoantigen Targeted TCR T Cells With or Without Anti-PD-1 in Patients With Solid Tumors	TCR-T	Autologous	Neoantigen	N/A	Neoantigen	Not Specified	Nivolumab | IL-2	Not Specified	Suspended	No Results Available	Includes other solid tumors	Biological: NeoTCR-P1 adoptive cell therapy | Biological: Nivolumab | Biological: IL-2	Safety | MTD | Feasibility	PACT Pharma, Inc.		All	Adult, Older Adult	Phase I	21	Industry	Allocation: Non-Randomized | Intervention Model: Sequential Assignment | Masking: None (Open Label) | Primary Purpose: Treatment	2019-07-03	2022-08-12		2019-05-31		2022-08-18	City of Hope, Duarte, California, 91010, United States|University of California, Los Angeles, Los Angeles, California, 90024, United States|University of California, Irvine Medical Center, Orange, California, 92868, United States|University of California, Davis, Sacramento, California, 95817, United States|University of California, San Francisco, San Francisco, California, 94158, United States|No…	United States	https://beta.clinicaltrials.gov/study/NCT03970382
NCT04025216	2019	A Study of CART-TnMUC1 in Patients With TnMUC1-Positive Advanced Cancers	CAR-T	Autologous	MUC1	CD2	TAA (overexpression)	N/A		Yes	Terminated	No Results Available	Includes other solid tumors	Biological: CART-TnMUC1	Dose escalation | Cohort expansion	Tmunity Therapeutics		All	Adult, Older Adult	Phase I	16	Industry	Allocation: Non-Randomized | Intervention Model: Sequential Assignment | Masking: None (Open Label) | Primary Purpose: Treatment	2019-10-10	2022-12-31	2036-10-31	2019-07-18		2023-04-19	Mayo Clinic of Arizona, Phoenix, Arizona, 85054, United States|The Angeles Clinic and Research Institute, Los Angeles, California, 90025, United States|Moffitt Cancer Center, Tampa, Florida, 33637, United States|University of Chicago Medical Center, Chicago, Illinois, 60637, United States|Washington University School of Medicine, Saint Louis, Missouri, 63110, United States|Hospital of the Univers…	United States	https://beta.clinicaltrials.gov/study/NCT04025216
NCT04348643	2020	Safety and Efficacy of CEA-Targeted CAR-T Therapy for Relapsed/Refractory CEA+ Cancer	CAR-T	Autologous	CEA	Not Specified	CGA	N/A	CAR-T cell reinfusion is carried out 1-3 times.	Not Specified	Recruiting	No Results Available	Includes other solid tumors	Biological: CEA CAR-T cells	Safety	Chongqing Precision Biotech Co., Ltd		All	Adult, Older Adult	Phase I | Phase II	40	Industry	Allocation: N/A | Intervention Model: Single Group Assignment | Masking: None (Open Label) | Primary Purpose: Treatment	2020-02-20	2023-01-31		2020-04-16		2023-04-18	Chongqing University Cancer Hospital, Chongqing, Chongqing, China|Henan Cancer Hospital, Henan, China	China	https://beta.clinicaltrials.gov/study/NCT04348643
NCT04427449	2020	4SCAR-CD44v6 T Cell Therapy Targeting Cancer	CAR-T	Autologous	CD44v6	Not Specified	TAA (overexpression)	N/A		Not Specified	Recruiting	No Results Available	Includes other solid tumors	Biological: CD44v6-specific CAR gene-engineered T cells	Safety | Clinical Response	Shenzhen Geno-Immune Medical Institute	Shenzhen Hospital of Southern Medical University | The Seventh Affiliated Hospital of Sun Yat-sen University | Shenzhen Children's Hospital	All	Child, Adult, Older Adult	Phase I | Phase II	100	Other	Allocation: N/A | Intervention Model: Single Group Assignment | Masking: None (Open Label) | Primary Purpose: Treatment	2020-06-01	2023-05-31		2020-06-11		2020-06-11	Shenzhen Children's Hospital, Shenzhen, Guangdong, 518000, China|Shenzhen Geno-immune Medical Institute, Shenzhen, Guangdong, 518000, China|Shenzhen Hospital of Southern Medical University, Shenzhen, Guangdong, 518101, China|The Seventh Affilliated Hospital, Sun Yat-Sen University, Shenzhen, Guangdong, 518107, China	China	https://beta.clinicaltrials.gov/study/NCT04427449
NCT04430595	2020	Multi-4SCAR-T Therapy Targeting Breast Cancer	CAR-T	Autologous	GD2 HER2 CD44v6	CD28 and 41BB	TAA (overexpression)	N/A		Not Specified	Recruiting	No Results Available	Breast cancer specific	Biological: 4SCAR T cells (Infusion of 4SCAR-GD2, -Her2, and -CD44v6 CAR-T cells)	Safety | Anti-Tumor Effects | CAR-T Expansion | Survival	Shenzhen Geno-Immune Medical Institute	The Seventh Affiliated Hospital of Sun Yat-sen University	All	Adult, Older Adult	Phase I | Phase II	100	Other	Allocation: N/A | Intervention Model: Single Group Assignment | Masking: None (Open Label) | Primary Purpose: Treatment	2020-06-01	2023-05-31		2020-06-12		2020-06-12	The Seventh Affilliated Hospital, Sun Yat-Sen University, Shenzhen, Guangdong, 518107, China	China	https://beta.clinicaltrials.gov/study/NCT04430595
NCT04511871	2020	A Phase I Trial of CCT303-406 in Patients with Relapsed or Refractory HER2 Positive Solid Tumors	CAR-T	Autologous	HER2	Not Specified	TAA (overexpression)	N/A		Yes	Recruiting	No Results Available	Includes other solid tumors	Biological: CCT303-406	MTD and RP2D | Safety	Shanghai PerHum Therapeutics Co., Ltd.	Shanghai Zhongshan Hospital	All	Adult, Older Adult	Phase I	15	Industry	Allocation: N/A | Intervention Model: Single Group Assignment | Masking: None (Open Label) | Primary Purpose: Treatment	2020-07-09	2022-10-29		2020-08-13		2023-04-18	Zhongshan Hospital Affiliated to Fudan University, Shanghai, Shanghai, 200032, China	China	https://beta.clinicaltrials.gov/study/NCT04511871
NCT03740256	2020	Binary Oncolytic Adenovirus in Combination with HER2-Specific Autologous CAR VST, Advanced HER2 Positive Solid Tumors (VISTA)	CAR-T	Autologous	HER2	CD28	TAA (overexpression)	N/A	Intra-tumor injection of CAdVEC (oncolytic adenovirus)	Not Specified	Recruiting	No Results Available	Includes other solid tumors	Biological: CAdVEC	Safety	Baylor College of Medicine	The Methodist Hospital Research Institute	All	Adult, Older Adult	Phase I	45	Other	Allocation: N/A | Intervention Model: Single Group Assignment | Masking: None (Open Label) | Primary Purpose: Treatment	2020-12-14	2024-12-30		2018-11-14		2023-03-06	Baylor St. Luke's Medical Center, Houston, Texas, 77030, United States	United States	https://beta.clinicaltrials.gov/study/NCT03740256
NCT04020575	2020	Autologous huMNC2-CAR44 T Cells for Breast Cancer Targeting Cleaved Form of MUC1 (MUC1*)	CAR-T	Autologous	MUC1	41BB	TAA (overexpression)	N/A		Not Specified	Recruiting	No Results Available	Breast cancer specific	Biological: huMNC2-CAR44 CAR T cells | Biological: huMNC2-CAR44 CAR T cells @ RP2D	Safety | Persistence | Antitumor Activity	Minerva Biotechnologies Corporation	City of Hope Medical Center	All	Adult, Older Adult	Phase I	69	Industry	Allocation: Non-Randomized | Intervention Model: Sequential Assignment | Masking: None (Open Label) | Primary Purpose: Treatment	2020-01-15	2023-01-01		2019-07-16		2023-06-18	City of Hope Medical Center, Duarte, California, 91010-3000, United States	United States	https://beta.clinicaltrials.gov/study/NCT04020575
NCT04650451	2020	Safety and Activity Study of HER2-Targeted Dual Switch CAR-T Cells (BPX-603) in Subjects with HER2-Positive Solid Tumors	CAR-T	Autologous	HER2	inducible CD40/MyD88	TAA (overexpression)	N/A	Weekly rimiducid IV infusion weekly (as tolerated) starting on Day 8	Not Specified	Suspended	No Results Available	Includes other solid tumors	Biological: chimeric antigen receptor (CAR) T cell therapy | HER2-targeted dual-switch CAR-T cells	Safety | MTD and/or RDE	Bellicum Pharmaceuticals		All	Adult, Older Adult	Phase I	220	Industry	Allocation: N/A | Intervention Model: Single Group Assignment | Masking: None (Open Label) | Primary Purpose: Treatment	2020-12-07	2025-12-31		2020-12-02		2023-04-20	City of Hope National Medical Center, Duarte, California, 91010, United States|University of California San Diego (UCSD), La Jolla, California, 92093, United States|Winship Cancer Institute at Emory University, Atlanta, Georgia, 322972, United States|University of Chicago, Chicago, Illinois, 60637, United States|John Theurer Cancer Center, Hackensack University Medical Center, Hackensack, New Jer…	United States	https://beta.clinicaltrials.gov/study/NCT04650451
NCT04842812	2021	Engineered TILs/CAR-TILs to Treat Advanced Solid Tumors	CAR-T	Autologous	Various	Not Specified	Not Specified	N/A		Not Specified	Recruiting	No Results Available	Includes other solid tumors	Biological: TILs and CAR-TILs targeting HER2, Mesothelin, PSCA, MUC1, Lewis-Y, GPC3, AXL, EGFR, Claudin 18.2/6, ROR1, GD1, or B7-H3	Safety	Second Affiliated Hospital of Guangzhou Medical University	Guangdong Zhaotai InVivo Biomedicine Co. Ltd.	All	Adult, Older Adult	Phase I	40	Other	Allocation: N/A | Intervention Model: Single Group Assignment | Masking: None (Open Label) | Primary Purpose: Treatment	2021-01-01	2025-12-31		2021-04-13		2023-02-28	Second Affiliated Hospital of Guangzhou Medical University, Guangzhou, 510260, China	China	https://beta.clinicaltrials.gov/study/NCT04842812
NCT04639245	2021	Genetically Engineered Cells (MAGE-A1-specific T Cell Receptor-transduced Autologous T-cells) and Atezolizumab for the Treatment of Metastatic Triple Negative Breast Cancer, Urothelial Cancer, or Non-small Cell Lung Cancer	TCR-T	Autologous	MAGE-A1	N/A	CGA	HLA-A*02:01		Yes	Terminated	No Results Available	Includes other solid tumors	Drug: Atezolizumab | Biological: MAGE-A1-specific T Cell Receptor-transduced Autologous T-cells | Biological: PD1 Inhibitor	Safety | Overall response | Transgenic T cell expansion | PFS| OS	Fred Hutchinson Cancer Center	SignalOne Bio, Inc.	All	Adult, Older Adult	Phase I | Phase II	1	Other	Allocation: N/A | Intervention Model: Single Group Assignment | Masking: None (Open Label) | Primary Purpose: Treatment	2021-07-19	2022-08-04	2022-08-16	2020-11-20		2023-01-26	Fred Hutch/University of Washington Cancer Consortium, Seattle, Washington, 98109, United States	United States	https://beta.clinicaltrials.gov/study/NCT04639245
NCT04660929	2021	CAR-macrophages for the Treatment of HER2 Overexpressing Solid Tumors	CAR-Macrophages	Autologous	HER2	None	TAA (overexpression)	N/A	Pembrolizumab (substudy)	Not Specified	Recruiting	No Results Available	Includes other solid tumors	Biological: CT-0508 (anti-HER2 CAR macrophages) | Biological: Pembrolizumab	Safety | Feasibility	Carisma Therapeutics Inc		All	Adult, Older Adult	Phase I	48	Industry	Allocation: Non-Randomized | Intervention Model: Parallel Assignment | Masking: None (Open Label) | Primary Purpose: Treatment	2021-02-02	2023-07-01		2020-12-09		2022-12-19	City of Hope National Medical Center, Duarte, California, 91010, United States|UNC Lineberger Comprehensive Cancer Center, Chapel Hill, North Carolina, 27599, United States|OHSU Knight Cancer Institute, Portland, Oregon, 97239, United States|Abramson Cancer Center, Philadelphia, Pennsylvania, 19104, United States|Tennessee Oncology / Sarah Cannon Research Institute, Nashville, Tennessee, 37203, U…	United States	https://beta.clinicaltrials.gov/study/NCT04660929
NCT05341492	2022	EGFR/B7H3 CAR-T on Lung Cancer and Triple Negative Breast Cancer	CAR-T	Autologous	EGFR/B7H3	Not Specified	TAA (overexpression)	N/A		Not Specified	Recruiting	No Results Available	Includes other solid tumors	Biological: EGFR/B7H3 CAR-T	Safety | ORR	Second Affiliated Hospital of Guangzhou Medical University		All	Adult, Older Adult	Early Phase I	30	Other	Allocation: N/A | Intervention Model: Single Group Assignment | Masking: None (Open Label) | Primary Purpose: Treatment	2022-05-01	2025-05-01		2022-04-22		2023-02-28	Second Affiliated Hospital of Guangzhou Medical University, Guangzhou, Guangdong, China	China	https://beta.clinicaltrials.gov/study/NCT05341492
NCT05296564	2022	Anti-NY-ESO-1 TCR-Gene Engineered Lymphocytes Given by Infusion to Patients With NY-ESO-1 -Expressing Metastatic Cancers	TCR-T	Autologous	NY-ESO-1	N/A	CGA	HLA-A*02:01, HLA-A*02:06		Yes	Recruiting	No Results Available	Includes other solid tumors	Biological: HBI 0201-ESO TCRT | Drug: Aldesleukin	Safety | Objective tumor regression | Transferred T cell persistence	Hadassah Medical Organization		All	Adult, Older Adult	Phase I | Phase II	3	Other	Allocation: N/A | Intervention Model: Single Group Assignment | Masking: None (Open Label) | Primary Purpose: Treatment	2022-04-01	2027-12-30	2027-12-30	2022-03-25		2022-03-25	Hadassah Medical Organization, Jerusalem, 9112001, Israel	Israel	https://beta.clinicaltrials.gov/study/NCT05296564
NCT05035407	2022	T Cell Receptor Gene Therapy Targeting KK-LC-1 for Gastric, Breast, Cervical, Lung and Other KK-LC-1 Positive Epithelial Cancers	TCR-T	Autologous	KK-LC-1	N/A	CGA	HLA-A*01:01	Aldesleukin	Yes	Recruiting	No Results Available	Includes other solid tumors	Drug: IL-2 (Aldesleukin) | Biological: KK-LC-1 TCR	MTD	National Cancer Institute (NCI)		All	Adult, Older Adult	Phase I	100	Nih	Allocation: N/A | Intervention Model: Single Group Assignment | Masking: None (Open Label) | Primary Purpose: Treatment	2022-03-08	2025-04-07		2021-09-05		2023-07-05	National Institutes of Health Clinical Center, Bethesda, Maryland, 20892, United States	United States	https://beta.clinicaltrials.gov/study/NCT05035407
NCT05239143	2022	P-MUC1C-ALLO1 Allogeneic CAR-T Cells in the Treatment of Subjects With Advanced or Metastatic Solid Tumors	CAR-T	Allogeneic	MUC1	Not Specified	TAA (overexpression)	N/A	Rimiducid (as indicated)	Yes	Recruiting	No Results Available	Includes other solid tumors	Biological: P-MUC1C-ALLO1 CAR-T cells | Drug: Rimiducid	MTD and/or RP2D | Safety | Efficacy	Poseida Therapeutics, Inc.		All	Adult, Older Adult	Phase I	100	Industry	Allocation: Non-Randomized | Intervention Model: Sequential Assignment | Masking: None (Open Label) | Primary Purpose: Treatment	2022-02-15	2026-04-01		2022-02-14		2023-05-06	University of California, San Diego, San Diego, California, 92037, United States|University of California, San Francisco, San Francisco, California, 94143, United States|Sarah Cannon Research Institute at HealthONE, Denver, Colorado, 80218, United States|University of Kansas Cancer Center, Westwood, Kansas, 66205, United States|Cancer Center of Kansas, Wichita, Kansas, 67214, United States|MD And…	United States	https://beta.clinicaltrials.gov/study/NCT05239143
NCT05274451	2022	A Study to Investigate LYL797 in Adults with Solid Tumors	CAR-T	Autologous	ROR1	41BB	TAA (overexpression)	N/A		Not Specified	Recruiting	No Results Available	Includes other solid tumors	Biological: LYL797 (anti-ROR1 CAR T Cells)	Safety | Determine RP2D	Lyell Immunopharma, Inc.		All	Adult, Older Adult	Phase I	54	Industry	Allocation: N/A | Intervention Model: Single Group Assignment | Masking: None (Open Label) | Primary Purpose: Treatment	2022-03-29	2025-03-01		2022-03-10		2023-07-21	Mayo Clinic, Scottsdale, Arizona, 85259, United States|Univeristy of California, Los Angeles, Santa Monica, California, 90404, United States|Yale New Haven Hospital, New Haven, Connecticut, 06510, United States|Georgetown University, Washington, District of Columbia, 20007, United States|Mayo Clinic, Jacksonville, Florida, 32224, United States|University of Miami, Miami, Florida, 33136, United St…	United States	https://beta.clinicaltrials.gov/study/NCT05274451
NCT05483491	2022	KK-LC-1 TCR-T Cell Therapy for Gastric, Breast, Cervical, and Lung Cancer	TCR-T	Autologous	KK-LC-1	N/A	CGA	HLA-A*01:01	Aldesleukin	Yes	Recruiting	No Results Available	Includes other solid tumors	Drug: KK-LC-1 TCR-T cells | Drug: Aldesleukin	MTD	Christian Hinrichs	Cancer Immunology and Metabolism Center of Excellence at Rutgers Cancer Institute of New Jersey | National Cancer Institute (NCI)	All	Adult, Older Adult	Phase I	42	Other	Allocation: N/A | Intervention Model: Sequential Assignment | Masking: None (Open Label) | Primary Purpose: Treatment	2022-09-26	2023-09-01		2022-08-02		2023-04-19	Rutgers Cancer Institute of New Jersey, New Brunswick, New Jersey, 08901, United States	United States	https://beta.clinicaltrials.gov/study/NCT05483491
NCT05686720	2023	Single-arm, Open-label Clinical Study of SZ011 in the Treatment of Advanced Triple Negative Breast Cancer	CAR-NK	Autologous	Mesothelin	Not Specified	TAA (overexpression)	N/A		Not Specified	Not Yet Recruiting	No Results Available	Breast cancer specific	Drug: SZ011 CAR-NK	Safety | ORR	First Affiliated Hospital of Shantou University Medical College	Guangdong ProCapZoom Biosciences Co., Ltd.	Female	Adult, Older Adult	Early Phase I	12	Other	Allocation: N/A | Intervention Model: Single Group Assignment | Masking: None (Open Label) | Primary Purpose: Treatment	2023-02-01	2024-02-01		2023-01-17		2023-01-17	Shantou, Shantou, GuangDong, China	China	https://beta.clinicaltrials.gov/study/NCT05686720
NCT04102436	2023	Non-Viral TCR Gene Therapy	TCR-T	Autologous	Neoantigen	N/A	Neoantigen	Not Specified	Aldesleukin | Utilizes Sleeping Beauty Transposon	Yes	Recruiting	No Results Available	Includes other solid tumors	Drug: Aldesleukin | Biological: Sleeping Beauty Transposed PBL+N48	Response Rate	National Cancer Institute (NCI)		All	Adult, Older Adult	Phase II	210	Nih	Allocation: N/A | Intervention Model: Single Group Assignment | Masking: None (Open Label) | Primary Purpose: Treatment	2023-07-27	2028-12-31		2019-09-25		2023-07-24	National Institutes of Health Clinical Center, Bethesda, Maryland, 20892, United States	United States	https://beta.clinicaltrials.gov/study/NCT04102436
NCT05623488	2023	CAR T Cells in Mesothelin-Expressing Breast Cancer	CAR-T	Autologous	Mesothelin	41BB	TAA (overexpression)	N/A		Not Specified	Recruiting	No Results Available	Breast cancer specific	Drug: huCART-meso cells | Device: Mesothelin Expression Testing	Occurence of TLTs | Safety	University of Pennsylvania		All	Adult, Older Adult	Phase I	12	Other	Allocation: Non-Randomized | Intervention Model: Sequential Assignment | Masking: None (Open Label) | Primary Purpose: Treatment	2023-02-06	2025-01-25		2022-11-21		2023-06-22	University of Pennsylvania, Philadelphia, Pennsylvania, 19104, United States	United States	https://beta.clinicaltrials.gov/study/NCT05623488
NCT05694364	2023	Dose Escalation/Dose Expansion Study of PRGN-3007 UltraCAR-T Cells in Patients With Advanced Hematologic and Solid Tumor Malignancies	CAR-T	Autologous	ROR1	Not Specified	TAA (overexpression)	N/A	Coexpression of membrane-bound IL-15, a kill switch, and intrinsic PD-1 blockade | Utilizes Sleeping Beauty Transposon System	Yes	Recruiting	No Results Available	Includes other solid tumors and hematological malignancies	Biological: PRGN-3007	MTD	H. Lee Moffitt Cancer Center and Research Institute	Precigen, Inc	All	Adult, Older Adult	Phase I	88	Other	Allocation: Non-Randomized | Intervention Model: Sequential Assignment | Masking: None (Open Label) | Primary Purpose: Treatment	2023-01-25	2026-01-01		2023-01-23		2023-07-03	Moffitt Cancer Center, Tampa, Florida, 33612, United States	United States	https://beta.clinicaltrials.gov/study/NCT05694364
NCT05877599	2023	A Study of NT-175 in Adult Subjects With Unresectable, Advanced, and/or Metastatic Solid Tumors That Are Positive for HLA-A*02:01 and the TP53 R175H Mutation	TCR-T	Autologous	TP53 R175H	N/A	Neoantigen	HLA-A*02:01	recombinant IL-2 (rIL-2)	Yes	Recruiting	No Results Available	Includes other solid tumors	Biological: Autologous, engineered T cells targeting TP52 R175H	Safety	Neogene Therapeutics, Inc.		All	Adult, Older Adult	Phase I	24	Industry	Allocation: N/A | Intervention Model: Sequential Assignment | Masking: None (Open Label) | Primary Purpose: Treatment	2023-07-27	2026-08-01		2023-05-26		2023-07-11	City of Hope, Duarte, California, 91010, United States	United States	https://beta.clinicaltrials.gov/study/NCT05877599
